# Supplementary material for: Development of Bicyclo[3.1.0]hexane-Based A3 Receptor Ligands: Closing the Gaps in the Structure–Affinity Relationships
Source: Molecules. 2022 Mar 31;27(7):2283. doi: 10.3390/molecules27072283 (PMC9000336; doi:10.3390/molecules27072283)
Supplement: Supplementary file 1 [file molecules-27-02283-s001.zip]

Archive with 1 entries (1 files):
- molecules-1652440-supplementary.pdf
